# Supplementary material for: Cochlear Ribbon Synapses in Aged Gerbils
Source: Int J Mol Sci. 2024 Feb 27;25(5):2738. doi: 10.3390/ijms25052738 (PMC10931817; doi:10.3390/ijms25052738)
Supplement: Supplementary file 1 [file ijms-25-02738-s001.zip]

Archive with 1 entries (1 files):
- ijms-2825946-supplementary.pdf
